# Supplementary material for: COGcollator: a web server for analysis of distant relationships between homologous protein families
Source: Biol Direct. 2017 Nov 29;12:29. doi: 10.1186/s13062-017-0198-x (PMC5706428; doi:10.1186/s13062-017-0198-x)
Supplement: Supplementary file 1 — Representative list of 124 genomes sampled from the 711 genomes of the current COG database release [2]. Table S2. Representative list of 27 eukaryotic genomes sampled manually. Table S3. Results of the similarity assessment for the homologs of catalytic β-subunit of the bacterial FOF1-type ATP synthase by applying the HHpred algorithm [19]. The top hits for the α- and β-subunits of the F-type ATP synthase of E.coli and the B- and A- subunits of the A-type ATP synthase of Methanosarcina mazei (cf with Table 1) are colored red. (XLSX 29 kb) [file 13062_2017_198_MOESM1_ESM.xlsx]

## Sheet: TableS1
Table S1. A representative list of 124 genomes sampled from the 711 prokaryotic genomes in current COG database release (Galperin et al., 2015)
Domain	Superphylum	Phylum	Class	Order	Organism	FTP-name	Short	taxid
Archaea	DPANN group	Nanoarchaeota	Nanoarchaeales	Nanoarchaeaceae	Nanoarchaeum equitans Kin4-M	Nanoarchaeum_equitans_Kin4_M_uid58009	Nanequ	228908
Archaea	Euryarchaeota	Archaeoglobi	Archaeoglobales	Archaeoglobaceae	Archaeoglobus fulgidus DSM 4304	Archaeoglobus_fulgidus_DSM_4304_uid57717	Arcful	224325
Archaea	Euryarchaeota	Halobacteria	Halobacteriales	Halobacteriaceae	Halobacterium salinarum NRC-1	Halobacterium_NRC_1_uid57769	Halsal	64091
Archaea	Euryarchaeota	Halobacteria	Halobacteriales	Halobacteriaceae	Natronomonas pharaonis DSM 2160	Natronomonas_pharaonis_DSM_2160_uid58435	Natpha	348780
Archaea	Euryarchaeota	Methanobacteria	Methanobacteriales	Methanobacteriaceae	Methanosphaera stadtmanae DSM 3091	Methanosphaera_stadtmanae_DSM_3091_uid58407	Metsta	339860
Archaea	Euryarchaeota	Methanococci	Methanococcales	Methanocaldococcaceae	Methanocaldococcus jannaschii DSM 2661	Methanocaldococcus_jannaschii_DSM_2661_uid57713	Metjan	243232
Archaea	Euryarchaeota	Methanococci	Methanococcales	Methanococcaceae	Methanococcus maripaludis S2	Methanococcus_maripaludis_S2_uid58035	Metmar	267377
Archaea	Euryarchaeota	Methanomicrobia	Methanocellales	Methanocellaceae	Methanocella arvoryzae MRE50	Methanocella_arvoryzae_MRE50_uid61623	Metarv	351160
Archaea	Euryarchaeota	Methanopyri	Methanopyrales	Methanopyraceae	Methanopyrus kandleri AV19	Methanopyrus_kandleri_AV19_uid57883	Metkan	190192
Archaea	Euryarchaeota	Thermococci	Thermococcales	Thermococcaceae	Pyrococcus furiosus DSM 3638	Pyrococcus_furiosus_DSM_3638_uid57873	Pyrfur	186497
Archaea	Euryarchaeota	Thermococci	Thermococcales	Thermococcaceae	Thermococcus kodakarensis KOD1	Thermococcus_kodakarensis_KOD1_uid58225	Thekod	69014
Archaea	Euryarchaeota	Thermoplasmata	Thermoplasmatales	Picrophilaceae	Picrophilus torridus DSM 9790	Picrophilus_torridus_DSM_9790_uid58041	Pictor	263820
Archaea	Euryarchaeota	Thermoplasmata	Thermoplasmatales	Thermoplasmataceae	Thermoplasma acidophilum DSM 1728	Thermoplasma_acidophilum_DSM_1728_uid61573	Theaci	273075
Archaea	Euryarchaeota	unclassified Euryarchaeota	DHVE2 group	Aciduliprofundum	Aciduliprofundum boonei T469	Aciduliprofundum_boonei_T469_uid43333	Aciboo	439481
Archaea	TACK group	Candidatus Korarchaeota	Candidatus Korarchaeum	Candidatus Korarchaeum cryptofilum	Candidatus Korarchaeum cryptofilum OPF8	Candidatus_Korarchaeum_cryptofilum_OPF8_uid58601	Korcry	374847
Archaea	TACK group	Crenarchaeota	Thermoprotei	Acidilobales	Acidilobus saccharovorans 345-15	Acidilobus_saccharovorans_345_15_uid51395	Acisac	666510
Archaea	TACK group	Crenarchaeota	Thermoprotei	Desulfurococcales	Aeropyrum pernix K1	Aeropyrum_pernix_K1_uid57757	Aerper	272557
Archaea	TACK group	Crenarchaeota	Thermoprotei	Desulfurococcales	Hyperthermus butylicus DSM 5456	Hyperthermus_butylicus_DSM_5456_uid57755	Hypbut	415426
Archaea	TACK group	Crenarchaeota	Thermoprotei	Desulfurococcales	Thermosphaera aggregans DSM 11486	Thermosphaera_aggregans_DSM_11486_uid48993	Theagg	633148
Archaea	TACK group	Crenarchaeota	Thermoprotei	Sulfolobales	Sulfolobus solfataricus P2	Sulfolobus_solfataricus_P2_uid57721	Sulsol	273057
Archaea	TACK group	Crenarchaeota	Thermoprotei	Thermoproteales	Pyrobaculum aerophilum str. IM2	Pyrobaculum_aerophilum_IM2_uid57727	Pyraer	178306
Archaea	TACK group	Crenarchaeota	Thermoprotei	Thermoproteales	Thermofilum sp. 1910b	Thermofilum_1910b_uid215374	The191	1365176
Archaea	TACK group	Crenarchaeota	Thermoprotei	Thermoproteales	Thermoproteus tenax Kra 1	Thermoproteus_tenax_Kra_1_uid74443	Theten	768679
Archaea	TACK group	Crenarchaeota	Thermoprotei	Thermoproteales	Vulcanisaeta distributa DSM 14429	Vulcanisaeta_distributa_DSM_14429_uid52827	Vuldis	572478
Archaea	TACK group	Thaumarchaeota	Cenarchaeales	Cenarchaeaceae	Cenarchaeum symbiosum A	Cenarchaeum_symbiosum_A_uid61411	Censym	414004
Archaea	TACK group	Thaumarchaeota	Nitrosopumilales	Nitrosopumilaceae	Candidatus Nitrosopumilus koreensis AR1	Candidatus_Nitrosopumilus_koreensis_AR1_uid176129	Nitkor	1229908
Bacteria	Acidobacteria	Acidobacteriia	Acidobacteriales	Acidobacteriaceae	Granulicella tundricola MP5ACTX9	Acidobacterium_MP5ACTX9_uid50551	Acimp5	1198114
Bacteria	Aquificae	Aquificae	Aquificales	Aquificaceae	Aquifex aeolicus VF5	Aquifex_aeolicus_VF5_uid57765	Aquaeo	224324
Bacteria	Aquificae	Aquificae	Aquificales	Hydrogenothermaceae	Persephonella marina EX-H1	Persephonella_marina_EX_H1_uid58119	Permar	123214
Bacteria	Aquificae	Aquificae	Desulfurobacteriales	Desulfurobacteriaceae	Thermovibrio ammonificans HB-1	Thermovibrio_ammonificans_HB_1_uid62095	Theamm	648996
Bacteria	Chrysiogenetes	Chrysiogenetes	Chrysiogenales	Chrysiogenaceae	Desulfurispirillum indicum S5	Desulfurispirillum_indicum_S5_uid45897	Desind	653733
Bacteria	Deferribacteres	Deferribacteres	Deferribacterales	Deferribacteraceae	Denitrovibrio acetiphilus DSM 12809	Denitrovibrio_acetiphilus_DSM_12809_uid46657	Denace	522772
Bacteria	Deferribacteres	Deferribacteres	Deferribacterales	Deferribacteraceae	Flexistipes sinusarabici DSM 4947	Flexistipes_sinusarabici_DSM_4947_uid68147	Flesin	717231
Bacteria	Dictyoglomi	Dictyoglomia	Dictyoglomales	Dictyoglomaceae	Dictyoglomus thermophilum H-6-12	Dictyoglomus_thermophilum_H_6_12_uid59439	Dicthe	309799
Bacteria	Elusimicrobia	Elusimicrobia	Elusimicrobiales	Elusimicrobiaceae	Elusimicrobium minutum Pei191	Elusimicrobium_minutum_Pei191_uid58949	Elumin	445932
Bacteria	FCB group	Bacteroidetes/Chlorobi group	Bacteroidetes	Bacteroidia	Bacteroides thetaiotaomicron VPI-5482	Bacteroides_thetaiotaomicron_VPI_5482_uid62913	Bacthe	226186
Bacteria	FCB group	Bacteroidetes/Chlorobi group	Bacteroidetes	Bacteroidia	Porphyromonas gingivalis TDC60	Porphyromonas_gingivalis_TDC60_uid67407	Porgin	1030843
Bacteria	FCB group	Bacteroidetes/Chlorobi group	Bacteroidetes	Chitinophagia	Chitinophaga pinensis DSM 2588	Chitinophaga_pinensis_DSM_2588_uid59113	Chipin	485918
Bacteria	FCB group	Bacteroidetes/Chlorobi group	Bacteroidetes	Cytophagia	Cytophaga hutchinsonii ATCC 33406	Cytophaga_hutchinsonii_ATCC_33406_uid57651	Cythut	269798
Bacteria	FCB group	Bacteroidetes/Chlorobi group	Bacteroidetes	Flavobacteriia	Flavobacterium johnsoniae UW101	Flavobacterium_johnsoniae_UW101_uid58493	Flajoh	376686
Bacteria	FCB group	Bacteroidetes/Chlorobi group	Chlorobi	Chlorobia	Chlorobaculum parvum NCIB 8327	Chlorobaculum_parvum_NCIB_8327_uid59185	Chlpar	517417
Bacteria	FCB group	Bacteroidetes/Chlorobi group	Chlorobi	Chlorobia	Chloroherpeton thalassium ATCC 35110	Chloroherpeton_thalassium_ATCC_35110_uid59187	Chltha	517418
Bacteria	FCB group	Fibrobacteres	Fibrobacteria	Fibrobacterales	Fibrobacter succinogenes subsp. succinogenes S85	Fibrobacter_succinogenes_S85_uid41169	Fibsuc	59374
Bacteria	FCB group	Gemmatimonadetes	Gemmatimonadetes	Gemmatimonadales	Gemmatimonas aurantiaca T-27	Gemmatimonas_aurantiaca_T_27_uid58813	Gemaur	379066
Bacteria	Fusobacteria	Fusobacteriia	Fusobacteriales	Fusobacteriaceae	Fusobacterium nucleatum subsp. nucleatum ATCC 25586	Fusobacterium_nucleatum_ATCC_25586_uid57885	Fusnuc	190304
Bacteria	Fusobacteria	Fusobacteriia	Fusobacteriales	Leptotrichiaceae	Streptobacillus moniliformis DSM 12112	Streptobacillus_moniliformis_DSM_12112_uid41863	Strmon	519441
Bacteria	Nitrospirae	Nitrospira	Nitrospirales	Nitrospiraceae	Nitrospira defluvii	Candidatus_Nitrospira_defluvii_uid51175	Nitdef	330214
Bacteria	Nitrospirae	Nitrospira	Nitrospirales	Nitrospiraceae	Thermodesulfovibrio yellowstonii DSM 11347	Thermodesulfovibrio_yellowstonii_DSM_11347_uid59257	Theyel	289376
Bacteria	Proteobacteria	Alphaproteobacteria	Caulobacterales	Caulobacteraceae	Phenylobacterium zucineum HLK1	Phenylobacterium_zucineum_HLK1_uid58959	Phezuc	450851
Bacteria	Proteobacteria	Alphaproteobacteria	Magnetococcales	Magnetococcaceae	Magnetococcus marinus MC-1	Magnetococcus_MC_1_uid57833	Magmc1	156889
Bacteria	Proteobacteria	Alphaproteobacteria	Rhizobiales	Bradyrhizobiaceae	Bradyrhizobium japonicum USDA 6	Bradyrhizobium_japonicum_USDA_6_uid158851	Brajap	1037409
Bacteria	Proteobacteria	Alphaproteobacteria	Rhizobiales	Rhizobiaceae	Agrobacterium fabrum str. C58	Agrobacterium_fabrum_C58_uid57865	Agrfab	176299
Bacteria	Proteobacteria	Alphaproteobacteria	Rhodobacterales	Rhodobacteraceae	Rhodobacter sphaeroides KD131	Rhodobacter_sphaeroides_KD131_uid59277	Rhosph	557760
Bacteria	Proteobacteria	Alphaproteobacteria	Rhodospirillales	Rhodospirillaceae	Magnetospirillum magneticum AMB-1	Magnetospirillum_magneticum_AMB_1_uid58527	Magmag	342108
Bacteria	Proteobacteria	Alphaproteobacteria	Rickettsiales	Anaplasmataceae	Neorickettsia sennetsu str. Miyayama	Neorickettsia_sennetsu_Miyayama_uid57965	Neosen	222891
Bacteria	Proteobacteria	Alphaproteobacteria	Rickettsiales	Rickettsiaceae	Rickettsia conorii str. Malish 7	Rickettsia_conorii_Malish_7_uid57633	Riccon	272944
Bacteria	Proteobacteria	Alphaproteobacteria	Sphingomonadales	Sphingomonadaceae	Zymomonas mobilis subsp. mobilis NCIMB 11163	Zymomonas_mobilis_NCIMB_11163_uid41019	Zymmob	622759
Bacteria	Proteobacteria	Betaproteobacteria	Burkholderiales	Alcaligenaceae	Bordetella petrii DSM 12804	Bordetella_petrii_uid61631	Borpet	340100
Bacteria	Proteobacteria	Betaproteobacteria	Burkholderiales	Oxalobacteraceae	Collimonas fungivorans Ter331	Collimonas_fungivorans_Ter331_uid70793	Colfun	1005048
Bacteria	Proteobacteria	Betaproteobacteria	Hydrogenophilales	Hydrogenophilaceae	Thiobacillus denitrificans ATCC 25259	Thiobacillus_denitrificans_ATCC_25259_uid58189	Thiden	292415
Bacteria	Proteobacteria	Betaproteobacteria	Nitrosomonadales	Nitrosomonadaceae	Nitrosomonas sp. Is79A3	Nitrosomonas_Is79A3_uid68745	Nitis7	261292
Bacteria	Proteobacteria	delta/epsilon subdivisions	Deltaproteobacteria	Bdellovibrionales	Halobacteriovorax marinus SJ	Bacteriovorax_marinus_SJ_uid82341	Bacmar	862908
Bacteria	Proteobacteria	delta/epsilon subdivisions	Deltaproteobacteria	Desulfurellales	Hippea maritima DSM 10411	Hippea_maritima_DSM_10411_uid65267	Hipmar	760142
Bacteria	Proteobacteria	delta/epsilon subdivisions	Deltaproteobacteria	Desulfuromonadales	Geobacter metallireducens GS-15	Geobacter_metallireducens_GS_15_uid57731	Geomet	269799
Bacteria	Proteobacteria	delta/epsilon subdivisions	Deltaproteobacteria	Myxococcales	Haliangium ochraceum DSM 14365	Haliangium_ochraceum_DSM_14365_uid41425	Haloch	502025
Bacteria	Proteobacteria	delta/epsilon subdivisions	Epsilonproteobacteria	Campylobacterales	Helicobacter pylori 26695	Helicobacter_pylori_26695_uid178201	Helpyl	85962
Bacteria	Proteobacteria	delta/epsilon subdivisions	Epsilonproteobacteria	Campylobacterales	Sulfuricurvum kujiense DSM 16994	Sulfuricurvum_kujiense_DSM_16994_uid60789	Sulkuj	709032
Bacteria	Proteobacteria	delta/epsilon subdivisions	Epsilonproteobacteria	Nautiliales	Nautilia profundicola AmH	Nautilia_profundicola_AmH_uid59345	Naupro	598659
Bacteria	Proteobacteria	Gammaproteobacteria	Aeromonadales	Aeromonadaceae	Tolumonas auensis DSM 9187	Tolumonas_auensis_DSM_9187_uid59395	Tolaue	595494
Bacteria	Proteobacteria	Gammaproteobacteria	Alteromonadales	Idiomarinaceae	Idiomarina loihiensis L2TR	Idiomarina_loihiensis_L2TR_uid58087	Idiloi	283942
Bacteria	Proteobacteria	Gammaproteobacteria	Alteromonadales	Shewanellaceae	Shewanella oneidensis MR-1	Shewanella_oneidensis_MR_1_uid57949	Sheone	211586
Bacteria	Proteobacteria	Gammaproteobacteria	Chromatiales	Chromatiaceae	Nitrosococcus halophilus Nc 4	Nitrosococcus_halophilus_Nc4_uid46803	Nithal	472759
Bacteria	Proteobacteria	Gammaproteobacteria	Chromatiales	Halothiobacillaceae	Halothiobacillus neapolitanus c2	Halothiobacillus_neapolitanus_c2_uid41317	Halnea	555778
Bacteria	Proteobacteria	Gammaproteobacteria	Enterobacterales	Enterobacteriaceae	Escherichia coli str. K-12 substr. MG1655	Escherichia_coli_K_12_substr__MG1655_uid57779	Esccol	511145
Bacteria	Proteobacteria	Gammaproteobacteria	Enterobacterales	Yersiniaceae	Yersinia pestis CO92	Yersinia_pestis_CO92_uid57621	Yerpes	214092
Bacteria	Proteobacteria	Gammaproteobacteria	Pasteurellales	Pasteurellaceae	Haemophilus influenzae Rd KW20	Haemophilus_influenzae_Rd_KW20_uid57771	Haeinf	71421
Bacteria	Proteobacteria	Gammaproteobacteria	Pseudomonadales	Pseudomonadaceae	Azotobacter vinelandii DJ	Azotobacter_vinelandii_DJ_uid57597	Azovin	322710
Bacteria	Proteobacteria	Gammaproteobacteria	Vibrionales	Vibrionaceae	Vibrio cholerae O1 biovar El Tor str. N16961	Vibrio_cholerae_O1_biovar_El_Tor_N16961_uid57623	Vibcho	243277
Bacteria	PVC group	Chlamydiae	Chlamydiia	Chlamydiales	Chlamydia trachomatis D/UW-3/CX	Chlamydia_trachomatis_D_UW_3_CX_uid57637	Chltra	272561
Bacteria	PVC group	Planctomycetes	Planctomycetia	Planctomycetales	Rhodopirellula baltica SH 1	Rhodopirellula_baltica_SH_1_uid61589	Rhobal	243090
Bacteria	PVC group	Planctomycetes	Planctomycetia	Planctomycetales	Rubinisphaera brasiliensis DSM 5305	Planctomyces_brasiliensis_DSM_5305_uid60583	Plabra	756272
Bacteria	PVC group	Verrucomicrobia	Opitutae	Opitutales	Opitutus terrae PB90-1	Opitutus_terrae_PB90_1_uid58965	Opiter	452637
Bacteria	PVC group	Verrucomicrobia	Verrucomicrobiae	Verrucomicrobiales	Akkermansia muciniphila ATCC BAA-835	Akkermansia_muciniphila_ATCC_BAA_835_uid58985	Akkmuc	349741
Bacteria	Spirochaetes	Spirochaetia	Brachyspirales	Brachyspiraceae	Brachyspira intermedia PWS/A	Brachyspira_intermedia_PWS_A_uid158369	Braint	1045858
Bacteria	Spirochaetes	Spirochaetia	Leptospirales	Leptospiraceae	Leptospira biflexa serovar Patoc strain 'Patoc 1 (Paris)'	Leptospira_biflexa_serovar_Patoc__Patoc_1__Paris__uid58993	Lepbif	456481
Bacteria	Spirochaetes	Spirochaetia	Spirochaetales	Spirochaetaceae	Sediminispirochaeta smaragdinae DSM 11293	Spirochaeta_smaragdinae_DSM_11293_uid51369	Spisma	573413
Bacteria	Spirochaetes	Spirochaetia	Spirochaetales	Spirochaetaceae	Treponema pallidum subsp. pallidum str. Nichols	Treponema_pallidum_Nichols_uid57585	Trepal	243276
Bacteria	Synergistetes	Synergistia	Synergistales	Synergistaceae	Thermovirga lienii DSM 17291	Thermovirga_lienii_DSM_17291_uid77129	Thelie	580340
Bacteria	Terrabacteria group	Actinobacteria	Actinobacteria	Bifidobacteriales	Bifidobacterium longum subsp. infantis ATCC 15697 = JCM 1222 = DSM 20088	Bifidobacterium_longum_infantis_ATCC_15697_uid159865	Biflon	391904
Bacteria	Terrabacteria group	Actinobacteria	Actinobacteria	Corynebacteriales	Corynebacterium glutamicum ATCC 13032	Corynebacterium_glutamicum_ATCC_13032_uid61611	Corglu	196627
Bacteria	Terrabacteria group	Actinobacteria	Actinobacteria	Corynebacteriales	Mycobacterium tuberculosis H37Rv	Mycobacterium_tuberculosis_H37Rv_uid57777	Myctub	83332
Bacteria	Terrabacteria group	Actinobacteria	Actinobacteria	Micrococcales	Micrococcus luteus NCTC 2665	Micrococcus_luteus_NCTC_2665_uid59033	Miclut	465515
Bacteria	Terrabacteria group	Actinobacteria	Actinobacteria	Streptomycetales	Streptomyces bingchenggensis BCW-1	Streptomyces_bingchenggensis_BCW_1_uid82931	Strbin	749414
Bacteria	Terrabacteria group	Actinobacteria	Coriobacteriia	Eggerthellales	Eggerthella lenta DSM 2243	Eggerthella_lenta_DSM_2243_uid59079	Egglen	479437
Bacteria	Terrabacteria group	Actinobacteria	Rubrobacteria	Rubrobacterales	Rubrobacter xylanophilus DSM 9941	Rubrobacter_xylanophilus_DSM_9941_uid58057	Rubxyl	266117
Bacteria	Terrabacteria group	Chloroflexi	Chloroflexia	Chloroflexales	Chloroflexus aggregans DSM 9485	Chloroflexus_aggregans_DSM_9485_uid58621	Chlagg	326427
Bacteria	Terrabacteria group	Chloroflexi	Chloroflexia	Herpetosiphonales	Herpetosiphon aurantiacus DSM 785	Herpetosiphon_aurantiacus_DSM_785_uid58599	Heraur	316274
Bacteria	Terrabacteria group	Chloroflexi	Dehalococcoidia	Dehalococcoidales	Dehalococcoides mccartyi 195	Dehalococcoides_ethenogenes_195_uid57763	Deheth	243164
Bacteria	Terrabacteria group	Chloroflexi	Thermomicrobia	Thermomicrobiales	Thermomicrobium roseum DSM 5159	Thermomicrobium_roseum_DSM_5159_uid59341	Theros	309801
Bacteria	Terrabacteria group	Cyanobacteria/Melainabacteria group	Cyanobacteria	Gloeobacteria	Gloeobacter violaceus PCC 7421	Gloeobacter_violaceus_PCC_7421_uid58011	Glovio	251221
Bacteria	Terrabacteria group	Cyanobacteria/Melainabacteria group	Cyanobacteria	Nostocales	Nostoc punctiforme PCC 73102	Nostoc_punctiforme_PCC_73102_uid57767	Nospun	63737
Bacteria	Terrabacteria group	Cyanobacteria/Melainabacteria group	Cyanobacteria	Oscillatoriophycideae	Cyanothece sp. PCC 7822	Cyanothece_PCC_7822_uid52547	Cyap01	497965
Bacteria	Terrabacteria group	Cyanobacteria/Melainabacteria group	Cyanobacteria	Synechococcales	Prochlorococcus marinus str. MIT 9303	Prochlorococcus_marinus_MIT_9303_uid58305	Promar	59922
Bacteria	Terrabacteria group	Deinococcus-Thermus	Deinococci	Deinococcales	Deinococcus radiodurans R1	Deinococcus_radiodurans_R1_uid57665	Deirad	243230
Bacteria	Terrabacteria group	Deinococcus-Thermus	Deinococci	Deinococcales	Truepera radiovictrix DSM 17093	Truepera_radiovictrix_DSM_17093_uid49533	Trurad	649638
Bacteria	Terrabacteria group	Deinococcus-Thermus	Deinococci	Thermales	Thermus thermophilus HB8	Thermus_thermophilus_HB8_uid58223	Thethe	300852
Bacteria	Terrabacteria group	Firmicutes	Bacilli	Bacillales	Bacillus subtilis subsp. subtilis str. 168	Bacillus_subtilis_168_uid57675	Bacsub	224308
Bacteria	Terrabacteria group	Firmicutes	Bacilli	Bacillales	Brevibacillus brevis NBRC 100599	Brevibacillus_brevis_NBRC_100599_uid59175	Brebre	358681
Bacteria	Terrabacteria group	Firmicutes	Bacilli	Bacillales	Listeria innocua Clip11262	Listeria_innocua_Clip11262_uid61567	Lisinn	272626
Bacteria	Terrabacteria group	Firmicutes	Bacilli	Bacillales	Oceanobacillus iheyensis HTE831	Oceanobacillus_iheyensis_HTE831_uid57867	Oceihe	221109
Bacteria	Terrabacteria group	Firmicutes	Bacilli	Bacillales	Staphylococcus aureus subsp. aureus N315	Staphylococcus_aureus_N315_uid57837	Staaur	158879
Bacteria	Terrabacteria group	Firmicutes	Bacilli	Lactobacillales	Lactobacillus plantarum ZJ316	Lactobacillus_plantarum_ZJ316_uid188689	Lacpla	1284663
Bacteria	Terrabacteria group	Firmicutes	Bacilli	Lactobacillales	Streptococcus pyogenes M1 GAS	Streptococcus_pyogenes_M1_GAS_uid57845	Strpyo	160490
Bacteria	Terrabacteria group	Firmicutes	Clostridia	Clostridiales	Clostridium acetobutylicum ATCC 824	Clostridium_acetobutylicum_ATCC_824_uid57677	Cloace	272562
Bacteria	Terrabacteria group	Firmicutes	Clostridia	Clostridiales	Heliobacterium modesticaldum Ice1	Heliobacterium_modesticaldum_Ice1_uid58279	Helmod	498761
Bacteria	Terrabacteria group	Firmicutes	Clostridia	Natranaerobiales	Natranaerobius thermophilus JW/NM-WN-LF	Natranaerobius_thermophilus_JW_NM_WN_LF_uid59001	Natthe	457570
Bacteria	Terrabacteria group	Firmicutes	Erysipelotrichia	Erysipelotrichales	Erysipelothrix rhusiopathiae SY1027	Erysipelothrix_rhusiopathiae_SY1027_uid206518	Eryrhu	1313290
Bacteria	Terrabacteria group	Firmicutes	Negativicutes	Veillonellales	Veillonella parvula DSM 2008	Veillonella_parvula_DSM_2008_uid41927	Veipar	479436
Bacteria	Terrabacteria group	Tenericutes	Mollicutes	Acholeplasmatales	Acholeplasma laidlawii PG-8A	Acholeplasma_laidlawii_PG_8A_uid58901	Achlai	441768
Bacteria	Terrabacteria group	unclassified Terrabacteria group	Thermobaculum	Thermobaculum terrenum	Thermobaculum terrenum ATCC BAA-798	Thermobaculum_terrenum_ATCC_BAA_798_uid42011	Theter	525904
Bacteria	Thermodesulfobacteria	Thermodesulfobacteria	Thermodesulfobacteriales	Thermodesulfobacteriaceae	Thermodesulfatator indicus DSM 15286	Thermodesulfatator_indicus_DSM_15286_uid68285	Theind	667014
Bacteria	Thermotogae	Thermotogae	Kosmotogales	Kosmotogaceae	Kosmotoga olearia TBF 19.5.1	Kosmotoga_olearia_TBF_19_5_1_uid59205	Kosole	521045
Bacteria	Thermotogae	Thermotogae	Petrotogales	Petrotogaceae	Petrotoga mobilis SJ95	Petrotoga_mobilis_SJ95_uid58747	Petmob	403833
Bacteria	Thermotogae	Thermotogae	Thermotogales	Thermotogaceae	Thermotoga maritima MSB8	Thermotoga_maritima_MSB8_uid202924	Themar	243274

## Sheet: TableS2
Table S2. A representative list of 27 eukaryotic genomes sampled manually
Domain	Superphylum	Phylum	Organism
Eukaryota	Alveolata	Apicomplexa	Plasmodium vivax
Eukaryota	Euglenozoa	Kinetoplastida	Leishmania braziliensis MHOM/BR/75/M2904
Eukaryota	Opisthokonta	Fungi	Aspergillus oryzae RIB40
Eukaryota	Opisthokonta	Fungi	Saccharomyces cerevisiae
Eukaryota	Opisthokonta	Fungi	Moniliophthora roreri MCA 2997
Eukaryota	Opisthokonta	Metazoa	Danio rerio
Eukaryota	Opisthokonta	Metazoa	Xenopus (Silurana) tropicalis
Eukaryota	Opisthokonta	Metazoa	Gallus gallus
Eukaryota	Opisthokonta	Metazoa	Homo sapiens
Eukaryota	Opisthokonta	Metazoa	Bos taurus
Eukaryota	Opisthokonta	Metazoa	Mus musculus
Eukaryota	Opisthokonta	Metazoa	Alligator sinensis
Eukaryota	Opisthokonta	Metazoa	Ciona intestinalis
Eukaryota	Opisthokonta	Metazoa	Strongylocentrotus purpuratus
Eukaryota	Opisthokonta	Metazoa	Saccoglossus kowalevskii
Eukaryota	Opisthokonta	Metazoa	Opisthorchis viverrini
Eukaryota	Opisthokonta	Metazoa	Caenorhabditis elegans
Eukaryota	Opisthokonta	Metazoa	Drosophila melanogaster
Eukaryota	Opisthokonta	Metazoa	Helobdella robusta
Eukaryota	Opisthokonta	Metazoa	Aplysia californica
Eukaryota	Opisthokonta	Metazoa	Amphimedon queenslandica
Eukaryota	Viridiplantae	Chlorophyta	Micromonas sp. RCC299
Eukaryota	Viridiplantae	Streptophyta	Physcomitrella patens
Eukaryota	Viridiplantae	Streptophyta	Arabidopsis thaliana
Eukaryota	Viridiplantae	Streptophyta	Zea mays
Eukaryota	Viridiplantae	Streptophyta	Oryza sativa Japonica Group
Eukaryota	Viridiplantae	Streptophyta	Selaginella moellendorffii

## Sheet: TableS3
Table S2. Top hits of HHpred (Soding et al., 2005) for catalytic and non-catalytic subunits of rotary ATP synthases
No	Hit		Prob	E-value	P-value	Score	SS	Cols	Query HMM	Template HMM
	ATPA_ECOLI
1	COG0056	AtpA FoF1-type ATP synthase	100.0	3E-138	6E-142	1039.7	48.2	502	1-513	1-502 (504)
2	COG1157	FliI Flagellar biosynthesis ATPase	100.0	9.8E-94	2E-97	716.4	42.0	432	4-454	1-441 (441)
3	COG0055	AtpD FoF1-type ATP synthase	100.0	1.9E-74	3.9E-78	564.7	31.0	430	27-481	2-446 (468)
4	COG1156	NtpB A/V-type ATP synthase	100.0	6.2E-72	1.3E-75	551.8	27.9	441	22-479	1-459 (463)
5	COG1155	NtpA A/V-type ATP synthase	100.0	1E-61	2.1E-65	490.9	24.5	414	27-453	1-522 (588)
6	COG1158	Rho Transcription termination factor	100.0	1.1E-30	2.2E-34	249.8	16.3	301	81-409	93-401 (422)
7	COG0467	RAD55 RecA-superfamily	98.6	8.3E-08	1.7E-11	88.7	13.9	186	144-365	3-201 (260)
8	COG0468	RecA RecA/RadA recombinase	98.5	5.7E-08	1.2E-11	90.2	8.7	112	144-270	40-157 (279)
	ATPB_ECOLI
1	COG0055	AtpD FoF1-type ATP synthase	100.0	1E-109	3E-113	799.6	39.6	460	1-460	1-465 (468)
2	COG1157	FliI Flagellar biosynthesis ATPase	100.0	2E-102	5E-106	764.2	38.8	412	1-433	23-440 (441)
3	COG0056	AtpA FoF1-type ATP synthase	100.0	1.1E-92	2.2E-96	695.4	35.0	423	1-443	26-452 (504)
4	COG1156	NtpB A/V-type ATP synthase	100.0	5.4E-68	1.1E-71	513.6	30.6	421	1-433	5-437 (463)
5	COG1155	NtpA A/V-type ATP synthase	100.0	6E-68	1.2E-71	526.8	26.5	416	2-432	1-525 (588)
6	COG1158	Rho Transcription termination factor	100.0	1.6E-35	3.4E-39	278.4	16.5	318	62-394	93-421 (422)
7	COG0467	RAD55 RecA-superfamily	98.8	7E-09	1.4E-12	94.5	14.4	184	125-332	3-201 (260)
8	COG0468	RecA RecA/RadA recombinase	98.4	6.2E-08	1.3E-11	88.1	8.0	114	125-252	40-157 (279)
	VATB_METMA
1	COG0056	AtpA FoF1-type ATP synthase	100.0	4E-100	8E-104	744.7	39.9	439	1-457	24-469 (504)
2	COG1157	FliI Flagellar biosynthesis ATPase	100.0	1.4E-99	3E-103	740.8	42.9	412	3-434	23-440 (441)
3	COG1156	NtpB Archaeal/vacuolar	100.0	1.5E-82	3.1E-86	613.0	38.6	460	1-460	3-463 (463)
4	COG0055	AtpD FoF1-type ATP synthase	100.0	1.6E-80	3.3E-84	593.4	32.4	430	3-442	1-450 (468)
5	COG1155	NtpA A/V-type ATP synthase	100.0	5.8E-74	1.2E-77	567.5	27.6	419	4-434	1-526 (588)
6	COG1158	Rho Transcription termination factor	100.0	1.3E-30	2.7E-34	243.3	19.1	319	62-402	93-416 (422)
7	COG0468	RecA RecA/RadA recombinase	99.2	3.2E-12	6.6E-16	117.6	9.7	138	125-291	40-186 (279)
8	COG0467	RAD55 RecA-superfamily	98.8	2.1E-08	4.4E-12	90.9	15.0	187	124-338	2-201 (260)
	VATA_METMA
1	COG1155	NtpA A/V-type ATP synthase	100.0	5E-165	9E-169	1291.4	47.7	575	3-578	1-585 (588)
2	COG1157	FliI Flagellar biosynthesis ATPase	100.0	5.2E-91	1.1E-94	718.6	39.8	406	4-521	25-440 (441)
3	COG0056	AtpA FoF1-type ATP synthase	100.0	1.2E-82	2.5E-86	656.0	34.5	465	1-572	25-500 (504)
4	COG0055	AtpD FoF1-type ATP synthase	100.0	5.4E-77	1.1E-80	602.1	29.9	416	2-520	1-437 (468)
5	COG1156	NtpB A/V-type ATP synthase	100.0	2E-76	4.2E-80	603.0	30.3	426	2-527	5-443 (463)
6	COG1158	Rho Transcription termination factor	100.0	1E-29	2.1E-33	251.3	15.7	232	210-467	162-398 (422)
